# Supplementary material for: Analysis of the Structure of Surgical Activity for a Suturing and Knot-Tying Task
Source: PLoS One. 2016 Mar 7;11(3):e0149174. doi: 10.1371/journal.pone.0149174 (PMC4780814; doi:10.1371/journal.pone.0149174)
Supplement: S1 Text — Table with data on gestures; columns indicate trial number; gesture identifier; whether gesture was performed in error (no error = 0; error = 1); and corresponding row in the maneuver dataset for the gesture. (TXT) [file pone.0149174.s002.txt]

1	6	0	1
1	11	0	1
1	23	0	1
1	12	0	2
1	13	0	2
1	28	0	2
1	13	0	2
1	28	0	2
1	13	0	2
1	28	0	2
1	22	0	3
1	15	0	4
1	16	0	4
1	17	0	4
1	18	0	4
1	22	0	4
1	18	0	4
1	29	0	5
1	22	0	5
1	29	0	5
1	19	0	6
1	20	0	6
1	21	0	6
1	18	0	6
1	13	0	6
1	18	0	6
2	5	0	1
2	6	0	1
2	7	0	1
2	8	0	1
2	10	0	1
2	9	0	1
2	28	0	2
2	13	0	2
2	28	0	2
2	13	0	2
2	28	0	2
2	13	0	2
2	28	0	2
2	22	0	3
2	29	1	3
2	22	0	3
2	15	0	4
2	16	0	4
2	17	0	4
2	18	0	4
2	13	1	5
2	13	0	5
2	19	0	6
2	20	0	6
2	21	0	6
2	18	0	6
2	13	0	6
2	18	0	6
3	28	0	1
3	13	0	1
3	28	0	1
3	14	0	2
3	29	0	2
3	15	1	3
3	15	0	3
3	16	0	3
3	17	0	3
3	18	0	3
3	10	0	4
3	13	0	4
3	19	0	5
3	20	0	5
3	21	0	5
3	18	0	5
4	5	0	1
4	6	0	1
4	10	0	1
4	9	0	1
4	11	0	2
4	7	0	3
4	8	0	3
4	10	0	3
4	9	0	3
4	11	0	4
4	12	0	4
4	13	0	4
4	22	0	4
4	12	0	4
4	13	0	4
4	22	0	4
4	28	0	4
4	12	0	4
4	13	0	4
4	24	0	4
4	28	0	4
4	22	0	4
4	12	0	4
4	15	0	5
4	16	0	5
4	17	0	5
4	18	0	5
4	13	0	5
4	18	0	5
4	29	0	5
4	22	0	5
4	13	0	5
4	18	0	5
4	13	0	6
4	22	0	6
4	13	0	6
4	19	0	7
4	20	0	7
4	21	0	7
4	18	0	7
5	5	0	1
5	6	0	1
5	11	0	1
5	7	0	1
5	8	0	1
5	11	0	1
5	7	0	1
5	8	0	1
5	7	0	1
5	11	0	1
5	12	0	1
5	13	0	2
5	28	0	2
5	22	0	2
5	12	0	2
5	13	0	2
5	28	0	2
5	22	0	2
5	12	0	2
5	13	0	2
5	28	0	2
5	22	0	3
5	15	1	4
5	15	1	4
5	15	1	4
5	15	1	4
5	15	1	4
5	15	0	4
5	16	0	4
5	17	0	4
5	22	0	4
5	18	0	4
5	13	0	5
5	19	0	6
5	20	0	6
5	21	0	6
5	18	0	6
5	13	0	6
5	18	0	6
6	5	0	1
6	6	0	1
6	10	0	1
6	9	0	1
6	28	0	2
6	13	0	2
6	28	0	2
6	13	0	2
6	28	0	2
6	22	0	2
6	12	0	2
6	22	0	3
6	13	0	3
6	22	0	3
6	25	0	4
6	16	1	4
6	13	1	5
6	13	0	5
6	22	0	5
6	15	1	6
6	15	1	6
6	15	0	6
6	16	0	6
6	17	0	6
6	18	0	6
6	13	0	7
6	19	0	8
6	20	0	8
6	21	0	8
6	18	0	8
6	13	0	8
6	18	0	8
7	5	0	1
7	6	0	1
7	10	1	1
7	10	0	1
7	9	0	1
7	28	0	2
7	13	0	2
7	28	0	2
7	22	0	3
7	25	0	4
7	16	0	4
7	17	0	4
7	18	0	4
7	18	0	4
7	29	0	5
7	19	0	6
7	20	0	6
7	21	0	6
7	18	0	6
8	5	0	1
8	6	0	1
8	8	0	1
8	10	0	1
8	11	0	1
8	23	0	1
8	12	0	2
8	13	1	2
8	13	0	2
8	28	0	2
8	22	0	2
8	12	0	2
8	13	0	2
8	28	0	2
8	22	0	2
8	12	0	2
8	13	0	2
8	28	0	2
8	22	0	2
8	12	0	2
8	13	0	3
8	22	0	3
8	15	0	4
8	16	1	4
8	22	0	5
8	12	0	5
8	22	0	5
8	15	1	6
8	15	0	6
8	16	0	6
8	17	0	6
8	18	0	6
8	13	0	6
8	18	0	6
8	22	0	6
8	18	0	6
8	25	1	7
8	13	0	8
8	19	0	9
8	20	1	9
8	20	0	9
8	21	0	9
8	18	0	9
9	5	0	1
9	6	0	1
9	10	1	1
9	10	0	1
9	9	0	1
9	11	0	1
9	23	0	1
9	12	0	2
9	13	0	2
9	28	0	2
9	22	0	2
9	12	0	2
9	14	0	3
9	15	0	4
9	16	0	4
9	17	0	4
9	22	0	4
9	18	0	4
9	22	0	4
9	18	0	4
9	22	0	5
9	13	0	5
9	19	0	6
9	20	0	6
9	21	0	6
9	13	0	6
9	18	0	6
10	6	0	1
10	7	0	1
10	8	0	1
10	10	0	1
10	9	0	1
10	28	0	2
10	28	0	2
10	19	1	3
10	27	1	4
10	27	0	4
10	20	0	4
10	21	0	4
10	18	0	4
10	13	0	4
10	18	0	4
10	22	0	5
10	25	0	6
10	16	0	6
10	17	0	6
10	13	0	6
10	22	0	6
10	18	0	6
11	5	0	1
11	6	0	1
11	10	0	1
11	9	0	1
11	28	0	2
11	11	1	2
11	11	0	2
11	12	0	2
11	13	1	2
11	13	0	2
11	28	0	2
11	13	0	2
11	28	0	2
11	4	0	2
11	4	0	2
11	13	1	2
11	22	0	2
11	22	0	2
11	12	0	2
11	22	1	3
11	22	0	3
11	15	0	4
11	16	0	4
11	17	0	4
11	18	0	4
11	13	1	5
11	13	0	5
11	14	1	5
11	13	0	5
11	13	0	5
11	28	1	5
11	13	0	5
11	27	0	6
11	20	1	6
11	20	0	6
11	21	0	6
11	18	0	6
11	13	0	6
11	18	0	6
12	6	0	1
12	10	0	1
12	9	0	1
12	28	0	2
12	13	0	2
12	28	0	2
12	13	1	2
12	13	0	2
12	28	0	2
12	13	1	2
12	13	0	2
12	28	0	2
12	19	1	3
12	13	0	4
12	13	0	4
12	13	0	4
12	27	0	5
12	20	0	5
12	21	0	5
12	18	0	5
12	19	0	6
12	20	0	6
12	21	0	6
12	18	0	6
13	6	0	1
13	7	0	1
13	8	0	1
13	10	0	1
13	9	0	1
13	28	0	2
13	22	0	2
13	12	1	2
13	13	1	2
13	13	0	2
13	28	0	2
13	22	0	3
13	15	1	4
13	15	0	4
13	16	1	4
13	22	0	5
13	13	0	5
13	22	0	5
13	15	0	6
13	16	0	6
13	17	0	6
13	18	0	6
13	13	0	7
13	13	0	7
13	19	1	8
13	13	1	8
13	13	0	8
13	19	1	8
13	19	0	8
13	20	0	8
13	21	0	8
13	18	0	8
14	5	0	1
14	6	0	1
14	10	0	1
14	26	0	1
14	9	0	1
14	28	0	2
14	13	1	2
14	13	0	2
14	28	0	2
14	13	0	2
14	28	0	2
14	13	0	2
14	28	0	2
14	22	0	2
14	12	0	2
14	13	0	3
14	14	0	3
14	13	0	3
14	27	1	4
14	19	0	5
14	20	1	5
14	13	0	6
14	19	1	7
14	19	1	7
14	27	0	8
14	20	0	8
14	21	0	8
14	18	0	8
14	19	0	9
14	20	0	9
14	21	0	9
14	18	0	9
15	5	0	1
15	6	0	1
15	10	0	1
15	10	0	1
15	9	0	1
15	28	0	2
15	11	0	2
15	12	0	2
15	8	0	3
15	10	0	3
15	9	0	3
15	11	0	4
15	12	0	4
15	13	0	4
15	28	0	4
15	11	0	4
15	12	0	4
15	13	0	4
15	28	0	4
15	22	0	4
15	12	0	4
15	13	0	4
15	28	0	4
15	22	0	5
15	22	0	5
15	15	0	6
15	16	0	6
15	17	0	6
15	18	0	6
15	22	0	6
15	18	0	6
15	22	0	6
15	18	0	6
15	13	0	7
15	22	0	7
15	13	0	7
15	19	0	8
15	20	0	8
15	21	0	8
15	18	0	8
16	6	0	1
16	10	0	1
16	28	0	1
16	2	0	2
16	7	0	3
16	8	0	3
16	10	0	3
16	11	0	3
16	30	0	3
16	28	0	3
16	22	0	4
16	12	0	4
16	22	0	4
16	12	0	4
16	27	0	5
16	20	0	5
16	21	0	5
16	18	0	5
16	13	0	5
16	18	0	5
16	22	0	6
16	13	0	6
16	19	0	7
16	20	0	7
16	21	0	7
16	18	0	7
17	5	0	1
17	6	0	1
17	10	0	1
17	10	0	1
17	26	0	1
17	28	0	1
17	13	1	2
17	13	0	2
17	28	0	2
17	27	1	3
17	27	0	3
17	20	0	3
17	21	0	3
17	18	0	3
17	19	0	4
17	20	0	4
17	21	0	4
17	18	0	4
18	5	0	1
18	6	0	1
18	7	0	1
18	10	0	1
18	9	0	1
18	28	0	2
18	13	0	2
18	28	0	2
18	13	0	2
18	28	0	2
18	13	0	3
18	13	0	3
18	13	0	3
18	27	1	4
18	27	1	4
18	27	0	4
18	20	1	4
18	27	1	5
18	13	0	5
18	27	0	5
18	20	0	5
18	21	0	5
18	18	0	5
18	13	0	6
18	19	0	7
18	20	0	7
18	21	0	7
18	18	0	7
19	5	0	1
19	6	0	1
19	7	0	1
19	7	0	1
19	7	0	1
19	7	0	1
19	7	0	1
19	8	0	1
19	8	0	1
19	10	0	1
19	26	0	1
19	9	0	1
19	10	0	2
19	28	0	2
19	13	0	2
19	28	0	2
19	22	0	3
19	13	0	3
19	27	1	4
19	27	0	4
19	20	0	4
19	21	0	4
19	18	0	4
19	19	0	5
19	20	0	5
19	21	0	5
19	18	0	5
20	7	0	1
20	8	0	1
20	11	0	1
20	8	0	1
20	10	0	1
20	9	0	1
20	11	1	1
20	10	0	1
20	9	0	1
20	28	0	2
20	22	0	2
20	12	0	2
20	22	0	2
20	12	0	2
20	13	0	2
20	28	0	2
20	22	0	2
20	12	0	2
20	13	0	2
20	28	0	2
20	22	0	2
20	12	0	2
20	13	0	2
20	28	0	2
20	22	0	2
20	12	0	2
20	13	0	2
20	28	0	2
20	22	0	2
20	12	0	2
20	13	0	2
20	28	0	2
20	22	0	2
20	12	0	2
20	13	0	2
20	28	0	2
20	19	0	3
20	20	0	3
20	21	0	3
20	18	0	3
20	13	1	3
20	13	0	3
20	18	0	3
20	22	0	3
20	18	0	3
20	14	0	3
20	13	0	3
20	18	0	3
20	22	0	4
20	15	0	5
20	16	0	5
20	17	0	5
20	18	0	5
20	13	0	5
20	22	0	5
20	18	0	5
20	22	0	5
20	18	0	5
20	13	1	5
20	13	0	5
20	18	1	5
20	13	0	5
20	18	0	5
20	22	0	5
20	18	0	5
21	6	0	1
21	7	0	1
21	7	0	1
21	10	0	1
21	9	0	1
21	12	0	2
21	27	1	3
21	22	0	4
21	13	0	4
21	28	0	4
21	22	0	4
21	15	0	5
21	16	0	5
21	17	0	5
21	18	0	5
21	13	0	6
21	28	0	6
21	22	0	6
21	15	0	7
21	16	0	7
21	17	0	7
21	18	0	7
22	5	0	1
22	6	0	1
22	7	0	1
22	11	0	1
22	23	0	1
22	12	0	2
22	13	0	3
22	22	0	3
22	15	0	4
22	16	0	4
22	17	0	4
22	18	0	4
22	13	0	5
22	19	0	6
22	20	0	6
22	21	0	6
22	18	0	6
23	6	0	1
23	7	0	1
23	11	0	1
23	23	0	1
23	11	0	2
23	12	0	2
23	13	0	2
23	28	0	2
23	13	0	2
23	12	0	2
23	13	0	2
23	12	0	2
23	22	0	3
23	22	0	3
23	15	1	4
23	15	0	4
23	16	0	4
23	17	0	4
23	18	0	4
23	22	0	4
23	18	0	4
23	13	0	5
23	14	0	5
23	25	0	6
23	16	0	6
23	17	0	6
23	18	0	6
23	14	0	6
23	13	0	6
23	18	0	6
23	22	0	6
23	18	0	6
24	5	0	1
24	6	0	1
24	7	0	1
24	8	1	1
24	11	0	1
24	8	0	1
24	7	0	1
24	7	0	1
24	10	0	1
24	9	0	1
24	28	0	2
24	22	0	2
24	12	0	2
24	13	0	2
24	28	0	2
24	22	0	2
24	12	0	2
24	13	0	2
24	28	0	2
24	22	0	3
24	15	1	4
24	15	0	4
24	16	0	4
24	22	0	4
24	17	0	4
24	18	0	4
24	22	0	4
24	18	0	4
24	13	0	5
24	19	0	6
24	20	0	6
24	13	0	6
24	21	0	6
24	18	0	6
24	22	0	6
24	22	0	6
24	18	0	6
24	22	0	6
24	13	0	6
24	18	0	6
24	22	0	6
24	18	0	6
25	5	0	1
25	6	0	1
25	7	0	1
25	10	0	1
25	26	0	1
25	9	0	1
25	28	0	2
25	13	0	2
25	28	0	2
25	22	0	2
25	22	0	2
25	28	0	2
25	28	0	2
25	27	1	3
25	14	0	3
25	13	0	3
25	27	1	3
25	27	1	3
25	27	1	3
25	13	0	3
25	27	1	3
25	27	1	3
25	13	0	3
25	27	1	3
25	27	1	3
25	13	0	3
25	13	0	3
25	27	1	3
25	27	0	3
25	20	1	3
25	20	0	3
25	21	0	3
25	18	0	3
25	22	0	3
25	18	0	3
25	19	0	4
25	20	1	4
25	20	0	4
25	21	0	4
25	18	0	4
26	6	0	1
26	7	0	1
26	7	0	1
26	10	0	1
26	9	0	1
26	28	0	2
26	13	0	2
26	28	0	2
26	13	0	2
26	28	0	2
26	22	0	3
26	13	0	3
26	27	1	4
26	27	1	4
26	22	0	4
26	13	0	4
26	27	0	4
26	20	1	4
26	20	0	4
26	21	0	4
26	18	0	4
26	19	0	5
26	20	0	5
26	21	0	5
26	18	0	5
27	6	0	1
27	7	0	1
27	8	0	1
27	10	0	1
27	9	0	1
27	11	0	1
27	9	0	1
27	12	0	2
27	13	0	2
27	28	0	2
27	22	0	2
27	12	0	2
27	13	1	2
27	13	0	2
27	22	0	2
27	12	0	2
27	11	0	3
27	15	0	4
27	16	0	4
27	17	0	4
27	18	0	4
27	18	0	4
27	13	0	5
27	22	0	5
27	13	0	5
27	19	0	6
27	20	0	6
27	21	0	6
27	18	0	6
28	6	0	1
28	7	0	1
28	11	0	1
28	8	0	1
28	10	0	1
28	9	0	1
28	28	0	2
28	13	0	2
28	28	0	2
28	22	0	3
28	25	0	4
28	16	0	4
28	17	0	4
28	18	0	4
28	13	0	4
28	22	0	4
28	18	0	4
28	18	0	4
28	13	0	5
28	19	0	6
28	20	0	6
28	21	1	6
28	13	0	6
28	22	0	6
28	18	0	6
29	6	0	1
29	10	0	1
29	9	0	1
29	28	0	2
29	11	0	2
29	7	0	3
29	8	1	3
29	10	0	3
29	3	0	3
29	7	0	3
29	8	0	3
29	10	0	3
29	9	0	3
29	28	0	4
29	22	0	4
29	12	0	4
29	13	1	4
29	13	0	4
29	28	0	4
29	14	0	5
29	15	0	6
29	13	1	6
29	13	1	6
29	13	0	6
29	14	0	6
29	15	0	6
29	16	0	6
29	17	0	6
29	18	0	6
29	22	0	6
29	18	0	6
29	22	0	7
29	13	0	7
29	19	1	8
29	19	0	8
29	20	0	8
29	21	0	8
29	18	0	8
29	13	0	8
29	18	0	8
30	6	0	1
30	10	0	1
30	9	0	1
30	11	0	2
30	12	0	2
30	4	0	3
30	7	0	4
30	8	0	4
30	10	0	4
30	9	1	4
30	11	0	4
30	23	0	4
30	12	0	5
30	13	0	5
30	28	0	5
30	22	0	5
30	12	0	5
30	13	0	6
30	22	0	6
30	13	0	6
30	27	1	7
30	22	0	8
30	13	0	8
30	19	0	9
30	20	1	9
30	13	0	10
30	27	1	11
30	27	0	11
30	20	0	11
30	21	1	11
30	22	0	12
30	22	0	12
30	22	0	12
30	22	0	12
30	22	0	12
30	15	1	13
30	22	0	13
30	15	1	13
30	22	0	13
30	22	0	13
30	15	1	13
30	22	0	13
30	22	0	13
30	12	0	13
30	22	0	13
30	15	1	13
30	22	1	13
30	22	0	13
30	15	0	13
30	16	0	13
30	17	1	13
30	22	0	13
30	22	0	13
30	17	0	13
30	18	0	13
30	22	0	13
30	18	0	13
30	22	0	14
30	13	0	14
30	19	0	15
30	20	0	15
30	21	0	15
30	18	0	15
31	6	0	1
31	10	0	1
31	9	0	1
31	28	0	2
31	11	0	2
31	7	0	3
31	8	0	3
31	10	0	3
31	9	0	3
31	28	0	4
31	13	0	4
31	28	0	4
31	22	0	5
31	13	0	5
31	13	0	5
31	13	0	5
31	22	0	5
31	15	0	6
31	16	0	6
31	17	0	6
31	18	0	6
31	13	0	7
31	19	0	8
31	20	0	8
31	21	0	8
31	18	0	8
32	6	0	1
32	10	0	1
32	28	0	1
32	11	0	2
32	7	0	3
32	8	0	3
32	10	0	3
32	28	0	3
32	22	0	4
32	12	0	4
32	19	0	5
32	20	0	5
32	21	0	5
32	18	0	5
32	13	0	5
32	18	0	5
32	13	0	5
32	18	0	5
32	13	0	6
32	22	0	6
32	13	0	6
32	19	0	7
32	20	0	7
32	21	0	7
32	18	0	7
33	6	0	1
33	7	0	1
33	8	0	1
33	10	0	1
33	9	0	1
33	28	0	2
33	11	0	2
33	12	0	2
33	15	0	3
33	16	0	3
33	17	0	3
33	18	0	3
33	30	0	4
33	19	0	5
33	20	0	5
33	21	0	5
33	18	0	5
34	6	0	1
34	10	0	1
34	9	0	1
34	28	0	2
34	27	1	3
34	27	1	3
34	13	0	3
34	27	1	3
34	27	0	3
34	20	0	3
34	21	0	3
34	18	0	3
34	19	0	4
34	20	0	4
34	21	0	4
34	18	0	4
35	6	0	1
35	11	1	1
35	11	0	1
35	8	0	1
35	10	0	1
35	28	0	1
35	11	0	2
35	13	0	2
35	28	0	2
35	13	0	2
35	28	0	2
35	22	0	3
35	15	1	4
35	22	0	4
35	15	0	4
35	16	0	4
35	17	0	4
35	18	0	4
35	13	0	5
35	11	0	5
35	13	0	5
35	19	0	6
35	20	0	6
35	21	0	6
35	18	0	6
36	6	0	1
36	10	0	1
36	9	0	1
36	26	0	1
36	28	0	2
36	13	0	2
36	28	0	2
36	13	1	2
36	13	0	2
36	28	0	2
36	13	0	2
36	28	0	2
36	13	0	2
36	28	0	2
36	13	0	3
36	27	0	4
36	20	0	4
36	21	0	4
36	18	0	4
36	19	0	5
36	20	0	5
36	21	0	5
36	18	0	5
37	6	0	1
37	7	0	1
37	7	0	1
37	7	0	1
37	8	0	1
37	10	0	1
37	26	0	1
37	9	0	1
37	28	0	2
37	22	0	2
37	12	0	2
37	22	1	2
37	22	0	2
37	12	0	2
37	22	0	2
37	12	0	2
37	22	0	2
37	12	0	2
37	15	0	3
37	16	0	3
37	17	0	3
37	18	0	3
37	22	0	4
37	29	0	4
37	19	0	5
37	20	0	5
37	21	0	5
37	18	0	5
38	6	0	1
38	7	0	1
38	10	0	1
38	9	0	1
38	10	0	1
38	9	0	1
38	28	0	2
38	22	0	2
38	12	0	2
38	13	0	2
38	28	0	2
38	13	0	2
38	28	0	2
38	13	0	3
38	22	0	3
38	15	1	4
38	15	1	4
38	13	0	4
38	22	0	4
38	15	0	4
38	16	0	4
38	17	0	4
38	18	0	4
38	29	0	5
38	19	0	6
38	20	0	6
38	21	0	6
38	18	0	6
39	5	0	1
39	6	0	1
39	7	0	1
39	8	0	1
39	7	0	1
39	10	0	1
39	9	0	1
39	28	0	2
39	2	0	2
39	12	0	2
39	15	1	3
39	13	0	3
39	22	0	3
39	15	1	3
39	15	1	3
39	15	0	3
39	16	0	3
39	17	0	3
39	18	0	3
39	29	0	4
39	19	0	5
39	20	0	5
39	21	0	5
39	18	0	5
40	6	0	1
40	10	0	1
40	9	0	1
40	2	0	2
40	7	0	3
40	8	0	3
40	10	0	3
40	9	0	3
40	11	0	3
40	23	0	3
40	12	0	4
40	13	0	4
40	4	0	4
40	28	0	4
40	22	0	4
40	12	0	4
40	13	0	4
40	28	0	4
40	22	0	4
40	12	0	4
40	13	0	4
40	28	0	4
40	22	0	4
40	12	0	4
40	13	0	5
40	11	0	5
40	22	0	5
40	15	1	6
40	13	0	6
40	22	0	6
40	15	0	6
40	16	0	6
40	17	0	6
40	18	0	6
40	22	0	6
40	18	0	6
40	18	0	6
40	13	0	7
40	22	0	7
40	13	0	7
40	19	1	8
40	19	0	8
40	20	1	8
40	19	0	9
40	20	0	9
40	21	0	9
40	18	0	9
41	6	0	1
41	10	0	1
41	9	0	1
41	28	0	2
41	22	0	2
41	12	0	2
41	13	0	2
41	28	0	2
41	14	0	2
41	12	0	2
41	13	0	2
41	22	0	2
41	12	0	2
41	15	0	3
41	16	0	3
41	17	0	3
41	18	0	3
41	13	0	3
41	18	0	3
41	18	0	3
41	13	0	4
41	22	0	4
41	13	0	4
41	19	0	5
41	20	0	5
41	21	0	5
41	18	0	5
42	5	0	1
42	6	0	1
42	10	0	1
42	9	0	1
42	28	0	2
42	22	0	2
42	12	0	2
42	13	0	2
42	28	0	2
42	14	0	3
42	15	0	4
42	16	0	4
42	17	0	4
42	18	0	4
42	29	0	5
42	19	0	6
42	20	0	6
42	21	0	6
42	13	0	6
42	13	0	6
42	18	0	6
42	13	0	6
42	18	0	6
43	5	0	1
43	6	0	1
43	10	1	1
43	10	0	1
43	9	0	1
43	26	0	1
43	28	0	2
43	13	0	2
43	28	0	2
43	13	0	2
43	28	0	2
43	27	0	3
43	20	0	3
43	21	0	3
43	18	0	3
43	19	0	4
43	20	0	4
43	21	0	4
43	18	0	4
44	6	0	1
44	10	0	1
44	9	0	1
44	11	0	1
44	23	0	1
44	12	0	2
44	13	0	2
44	28	0	2
44	22	1	3
44	14	0	3
44	15	0	4
44	16	0	4
44	17	0	4
44	18	0	4
44	13	0	5
44	27	0	6
44	20	0	6
44	21	0	6
44	13	1	6
44	13	0	6
44	22	0	6
44	18	1	6
45	6	0	1
45	7	0	1
45	8	0	1
45	10	0	1
45	9	0	1
45	28	0	2
45	22	0	2
45	12	0	2
45	22	0	3
45	15	1	4
45	15	1	4
45	15	1	4
45	15	1	4
45	15	1	4
45	22	0	4
45	15	0	4
45	16	0	4
45	17	0	4
45	18	0	4
45	22	0	4
45	22	0	4
45	18	0	4
45	13	0	5
45	19	1	6
45	27	0	7
45	20	0	7
45	21	0	7
45	18	0	7
46	6	0	1
46	10	0	1
46	9	0	1
46	28	0	2
46	22	0	2
46	13	0	2
46	28	0	2
46	13	0	2
46	28	0	2
46	22	0	2
46	13	0	2
46	28	0	2
46	22	0	3
46	13	0	3
46	27	1	4
46	13	0	4
46	27	0	4
46	20	0	4
46	21	0	4
46	18	0	4
46	19	0	5
46	20	0	5
46	21	0	5
46	18	0	5
47	6	0	1
47	10	0	1
47	9	0	1
47	11	0	2
47	12	0	2
47	8	0	3
47	10	0	3
47	9	0	3
47	12	0	4
47	22	0	4
47	12	0	4
47	22	0	4
47	12	0	4
47	22	0	5
47	22	0	5
47	15	0	6
47	16	0	6
47	17	0	6
47	18	0	6
47	29	0	7
47	19	0	8
47	20	0	8
47	21	0	8
47	18	0	8
48	6	0	1
48	10	0	1
48	9	0	1
48	12	0	2
48	11	0	2
48	13	0	2
48	12	0	2
48	28	0	2
48	13	0	2
48	28	0	2
48	22	0	2
48	12	0	2
48	13	0	2
48	28	0	2
48	22	0	3
48	22	0	3
48	15	0	4
48	16	0	4
48	17	0	4
48	18	0	4
48	22	0	4
48	22	0	4
48	18	0	4
48	13	0	5
48	27	0	6
48	13	0	6
48	20	0	6
48	21	0	6
48	18	0	6
49	6	0	1
49	10	0	1
49	9	0	1
49	11	0	2
49	12	0	2
49	7	0	3
49	8	0	3
49	10	0	3
49	9	0	3
49	12	0	4
49	22	0	4
49	12	0	4
49	2	0	5
49	22	0	5
49	15	0	6
49	16	1	6
49	16	0	6
49	17	0	6
49	18	0	6
49	22	0	6
49	18	0	6
49	13	0	7
49	19	0	8
49	20	0	8
49	21	0	8
49	18	0	8
49	13	0	8
49	18	0	8
50	6	0	1
50	10	0	1
50	9	0	1
50	7	0	2
50	12	0	3
50	22	0	3
50	12	0	3
50	7	0	3
50	22	0	3
50	12	0	3
50	13	0	4
50	22	0	4
50	29	0	4
50	22	0	4
50	15	0	5
50	16	0	5
50	17	0	5
50	18	0	5
50	18	0	5
50	29	0	6
50	14	0	6
50	29	0	6
50	27	0	7
50	20	0	7
50	21	0	7
50	18	0	7
50	13	0	7
50	18	0	7
51	6	0	1
51	11	0	1
51	23	0	1
51	12	0	2
51	10	0	3
51	11	0	3
51	15	0	4
51	16	1	4
51	15	0	5
51	16	0	5
51	17	0	5
51	18	0	5
51	10	0	6
51	19	0	7
51	20	0	7
51	21	0	7
51	18	0	7
52	6	0	1
52	10	0	1
52	9	0	1
52	28	0	2
52	13	0	2
52	28	1	2
52	13	0	2
52	28	0	2
52	27	1	3
52	27	1	3
52	27	0	3
52	20	0	3
52	21	0	3
52	18	0	3
52	13	0	3
52	22	0	3
52	18	0	3
52	22	0	4
52	13	0	4
52	19	0	5
52	20	1	5
52	20	0	5
52	21	0	5
52	22	0	5
52	18	0	5
53	7	0	1
53	5	0	1
53	6	0	1
53	24	0	1
53	11	0	1
53	8	0	1
53	11	0	1
53	9	0	1
53	10	0	2
53	11	1	2
53	11	0	2
53	3	0	2
53	7	0	3
53	8	0	3
53	11	0	3
53	9	0	3
53	12	0	4
53	10	0	4
53	28	0	4
53	19	0	5
53	20	0	5
53	21	0	5
53	18	0	5
53	13	0	5
53	18	0	5
53	14	0	5
53	13	1	5
53	13	1	5
53	13	0	5
53	24	0	5
53	22	0	5
53	18	0	5
53	19	0	6
53	20	0	6
53	21	0	6
53	18	0	6
53	22	0	6
53	18	0	6
54	6	0	1
54	10	0	1
54	9	0	1
54	28	0	2
54	2	0	3
54	8	1	4
54	8	0	4
54	10	0	4
54	9	0	4
54	28	0	5
54	22	0	5
54	28	0	5
54	11	0	5
54	13	0	5
54	28	0	5
54	13	0	5
54	28	0	5
54	13	0	5
54	28	0	5
54	22	0	6
54	15	0	7
54	16	0	7
54	17	0	7
54	18	0	7
54	22	0	7
54	13	0	7
54	18	0	7
54	22	0	7
54	13	0	7
54	18	0	7
54	22	1	8
54	13	0	8
54	19	0	9
54	20	0	9
54	21	0	9
54	18	0	9
54	13	0	9
54	22	0	9
54	18	0	9
55	6	0	1
55	10	0	1
55	9	0	1
55	28	0	2
55	22	0	3
55	15	1	4
55	15	0	4
55	16	0	4
55	17	0	4
55	18	0	4
55	13	0	4
55	18	0	4
55	13	0	5
55	22	0	5
55	29	0	5
55	19	0	6
55	20	0	6
55	21	0	6
55	18	0	6
55	22	0	6
55	22	0	6
55	21	0	6
55	22	0	6
55	21	0	6
55	22	0	6
55	21	0	6
55	22	1	6
55	21	0	6
55	22	0	6
55	21	0	6
55	22	0	6
55	21	0	6
56	6	1	1
56	11	0	1
56	8	0	1
56	11	0	1
56	8	0	1
56	10	0	1
56	9	0	1
56	12	0	2
56	11	0	2
56	13	0	2
56	28	0	2
56	13	0	3
56	11	0	3
56	30	0	3
56	11	0	3
56	11	0	3
56	15	1	4
56	15	1	4
56	15	1	4
56	15	0	4
56	16	0	4
56	17	0	4
56	18	0	4
56	2	1	5
56	10	0	5
56	19	0	6
56	20	0	6
56	21	0	6
56	18	0	6
56	13	0	6
56	18	0	6
57	6	0	1
57	10	0	1
57	9	0	1
57	11	0	2
57	7	0	3
57	8	0	3
57	10	0	3
57	9	0	3
57	28	0	4
57	22	0	4
57	12	0	4
57	13	0	4
57	28	0	4
57	22	0	5
57	15	0	6
57	16	0	6
57	17	0	6
57	18	0	6
57	22	0	6
57	22	0	6
57	18	0	6
57	13	0	6
57	22	0	6
57	18	1	6
57	18	0	6
57	13	0	7
57	22	1	7
57	22	0	7
57	28	0	7
57	22	0	7
57	15	1	8
57	13	0	8
57	12	0	8
57	15	1	8
57	15	0	8
57	16	0	8
57	17	0	8
57	18	0	8
57	22	0	8
57	18	0	8
58	6	0	1
58	7	0	1
58	8	0	1
58	10	0	1
58	9	0	1
58	12	0	2
58	22	0	2
58	12	0	2
58	13	0	3
58	13	0	3
58	14	0	3
58	13	0	3
58	14	0	3
58	15	1	4
58	22	0	4
58	15	0	4
58	16	0	4
58	17	0	4
58	18	0	4
58	13	0	5
58	27	0	6
58	20	0	6
58	21	0	6
58	13	0	6
58	22	0	6
58	13	0	6
58	18	0	6
59	6	0	1
59	7	0	1
59	8	0	1
59	10	0	1
59	9	0	1
59	11	0	1
59	9	0	1
59	12	0	2
59	13	0	2
59	28	0	2
59	11	0	3
59	15	0	4
59	16	0	4
59	17	0	4
59	18	0	4
59	18	0	4
59	30	0	5
59	19	0	6
59	20	0	6
59	21	0	6
59	18	0	6
60	6	0	1
60	7	0	1
60	8	0	1
60	10	0	1
60	9	0	1
60	28	0	2
60	28	0	2
60	22	0	2
60	12	0	2
60	13	0	2
60	28	0	2
60	22	0	3
60	15	0	4
60	16	0	4
60	17	0	4
60	18	0	4
60	29	0	5
60	19	0	6
60	20	0	6
60	21	0	6
60	18	0	6
60	13	0	6
60	18	0	6
61	5	0	1
61	6	0	1
61	7	0	1
61	8	0	1
61	10	0	1
61	9	0	1
61	28	0	2
61	22	0	2
61	12	0	2
61	22	0	2
61	12	0	2
61	19	0	3
61	20	0	3
61	21	0	3
61	18	0	3
61	13	0	3
61	18	0	3
61	13	0	3
61	18	0	3
61	14	0	4
61	13	0	4
61	14	0	4
61	13	0	4
61	19	0	5
61	20	0	5
61	21	0	5
61	18	0	5
61	22	0	5
61	18	0	5
62	6	0	1
62	10	0	1
62	9	0	1
62	12	0	2
62	22	1	2
62	22	0	2
62	12	0	2
62	22	0	2
62	12	0	2
62	14	0	3
62	13	0	3
62	22	0	3
62	15	0	4
62	16	0	4
62	17	0	4
62	11	0	4
62	22	0	4
62	18	0	4
62	14	0	5
62	22	0	5
62	13	0	5
62	19	0	6
62	20	0	6
62	21	0	6
62	18	0	6
62	13	0	6
62	18	0	6
63	6	0	1
63	10	0	1
63	9	0	1
63	11	0	1
63	23	0	1
63	12	0	2
63	13	0	2
63	28	0	2
63	22	0	2
63	12	0	2
63	13	0	2
63	28	0	2
63	22	0	3
63	25	0	4
63	16	0	4
63	17	1	4
63	22	0	5
63	15	0	6
63	16	0	6
63	17	0	6
63	18	0	6
63	13	0	7
63	22	0	7
63	13	0	7
63	24	0	7
63	19	0	8
63	20	0	8
63	21	0	8
63	18	0	8
64	6	0	1
64	10	0	1
64	9	0	1
64	11	0	2
64	7	0	3
64	8	0	3
64	10	0	3
64	9	0	3
64	11	0	3
64	23	0	3
64	12	0	4
64	13	0	4
64	28	0	4
64	14	0	4
64	12	0	4
64	13	0	4
64	28	0	4
64	22	0	4
64	12	0	4
64	13	0	5
64	11	0	5
64	22	0	5
64	15	0	6
64	16	0	6
64	17	0	6
64	18	0	6
64	22	0	6
64	18	0	6
64	29	0	7
64	22	0	7
64	29	0	7
64	22	0	7
64	29	0	7
64	19	0	8
64	20	0	8
64	21	0	8
64	18	0	8
65	6	0	1
65	11	0	1
65	23	0	1
65	12	0	2
65	22	0	2
65	12	0	2
65	24	0	2
65	12	0	2
65	22	0	2
65	12	0	2
65	15	0	3
65	16	0	3
65	17	0	3
65	18	0	3
65	22	0	4
65	12	0	4
65	12	0	4
65	22	0	4
65	25	0	5
65	16	0	5
65	17	1	5
65	13	0	5
65	18	0	5
66	6	0	1
66	10	0	1
66	9	0	1
66	11	0	2
66	7	0	3
66	8	0	3
66	10	0	3
66	9	0	3
66	12	0	4
66	22	0	4
66	12	0	4
66	13	1	4
66	13	0	4
66	28	0	4
66	27	1	5
66	22	0	6
66	15	1	7
66	15	0	7
66	16	0	7
66	17	0	7
66	18	0	7
66	22	0	7
66	18	0	7
66	22	0	8
66	13	0	8
66	19	0	9
66	20	0	9
66	21	0	9
66	18	0	9
67	5	0	1
67	6	0	1
67	10	0	1
67	9	0	1
67	11	0	2
67	7	0	3
67	8	0	3
67	10	0	3
67	10	0	3
67	9	0	3
67	28	0	4
67	22	0	4
67	12	0	4
67	22	0	4
67	12	0	4
67	27	1	5
67	27	0	5
67	20	0	5
67	21	0	5
67	18	0	5
67	13	0	5
67	18	0	5
67	13	0	6
67	22	0	6
67	13	0	6
67	19	0	7
67	20	0	7
67	21	0	7
67	18	0	7
67	22	0	7
67	18	0	7
68	6	0	1
68	10	0	1
68	9	0	1
68	28	0	2
68	13	0	2
68	28	0	2
68	14	0	3
68	13	0	3
68	14	0	3
68	15	1	4
68	15	1	4
68	22	0	4
68	15	1	4
68	15	1	4
68	22	0	4
68	15	0	4
68	16	0	4
68	17	0	4
68	18	0	4
68	29	0	5
68	19	0	6
68	20	0	6
68	21	0	6
68	18	0	6
69	5	0	1
69	6	0	1
69	10	0	1
69	9	0	1
69	12	0	2
69	13	0	2
69	28	0	2
69	13	0	2
69	12	0	2
[truncated: 2,001 more rows]
