# Supplementary material for: Analysis of the Structure of Surgical Activity for a Suturing and Knot-Tying Task
Source: PLoS One. 2016 Mar 7;11(3):e0149174. doi: 10.1371/journal.pone.0149174 (PMC4780814; doi:10.1371/journal.pone.0149174)
Supplement: S2 Text — Table with data on maneuvers; columns indicate trial number; maneuver identifier; and whether maneuver was incomplete (complete = 0; incomplete = 1). (TXT) [file pone.0149174.s003.txt]

1	1	0
1	7	0
1	6	0
1	2	0
1	6	0
1	3	0
2	1	0
2	7	0
2	6	0
2	2	0
2	6	0
2	3	0
3	7	0
3	6	0
3	2	0
3	6	0
3	3	0
4	1	0
4	6	0
4	1	0
4	7	0
4	2	0
4	6	0
4	3	0
5	1	0
5	7	0
5	6	0
5	2	0
5	6	0
5	3	0
6	1	0
6	7	0
6	6	0
6	4	1
6	6	0
6	2	0
6	6	0
6	3	0
7	1	0
7	7	0
7	6	0
7	4	0
7	6	0
7	3	0
8	1	0
8	7	0
8	6	0
8	2	1
8	6	0
8	2	0
8	4	1
8	6	0
8	3	0
9	1	0
9	7	0
9	6	0
9	2	0
9	6	0
9	3	0
10	1	0
10	7	0
10	3	1
10	5	0
10	6	0
10	4	0
11	1	0
11	7	0
11	6	0
11	2	0
11	6	0
11	5	0
12	1	0
12	7	0
12	3	1
12	6	0
12	5	0
12	3	0
13	1	0
13	7	0
13	6	0
13	2	1
13	6	0
13	2	0
13	6	0
13	3	0
14	1	0
14	7	0
14	6	0
14	5	1
14	3	1
14	6	0
14	3	1
14	5	0
14	3	0
15	1	0
15	7	0
15	1	0
15	7	0
15	6	0
15	2	0
15	6	0
15	3	0
16	1	0
16	6	0
16	1	0
16	7	0
16	5	0
16	6	0
16	3	0
17	1	0
17	7	0
17	5	0
17	3	0
18	1	0
18	7	0
18	6	0
18	5	1
18	5	0
18	6	0
18	3	0
19	1	0
19	7	0
19	6	0
19	5	0
19	3	0
20	1	0
20	7	0
20	3	0
20	6	0
20	2	0
21	1	0
21	7	0
21	5	1
21	6	0
21	2	0
21	6	0
21	2	0
22	1	0
22	7	0
22	6	0
22	2	0
22	6	0
22	3	0
23	1	0
23	7	0
23	6	0
23	2	0
23	6	0
23	4	0
24	1	0
24	7	0
24	6	0
24	2	0
24	6	0
24	3	0
25	1	0
25	7	0
25	5	0
25	3	0
26	1	0
26	7	0
26	6	0
26	5	0
26	3	0
27	1	0
27	7	0
27	6	0
27	2	0
27	6	0
27	3	0
28	1	0
28	7	0
28	6	0
28	4	0
28	6	0
28	3	0
29	1	0
29	7	0
29	1	0
29	7	0
29	6	0
29	2	0
29	6	0
29	3	0
30	1	0
30	7	0
30	6	0
30	1	0
30	7	0
30	6	0
30	5	1
30	6	0
30	3	1
30	6	0
30	5	1
30	6	0
30	2	0
30	6	0
30	3	0
31	1	0
31	7	0
31	1	0
31	7	0
31	6	0
31	2	0
31	6	0
31	3	0
32	1	0
32	6	0
32	1	0
32	7	0
32	3	0
32	6	0
32	3	0
33	1	0
33	7	0
33	2	0
33	6	0
33	3	0
34	1	0
34	7	0
34	5	0
34	3	0
35	1	0
35	7	0
35	6	0
35	2	0
35	6	0
35	3	0
36	1	0
36	7	0
36	6	0
36	5	0
36	3	0
37	1	0
37	7	0
37	2	0
37	6	0
37	3	0
38	1	0
38	7	0
38	6	0
38	2	0
38	6	0
38	3	0
39	1	0
39	7	0
39	2	0
39	6	0
39	3	0
40	1	0
40	6	0
40	1	0
40	7	0
40	6	0
40	2	0
40	6	0
40	3	1
40	3	0
41	1	0
41	7	0
41	2	0
41	6	0
41	3	0
42	1	0
42	7	0
42	6	0
42	2	0
42	6	0
42	3	0
43	1	0
43	7	0
43	5	0
43	3	0
44	1	0
44	7	0
44	6	0
44	2	0
44	6	0
44	5	0
45	1	0
45	7	0
45	6	0
45	2	0
45	6	0
45	3	1
45	5	0
46	1	0
46	7	0
46	6	0
46	5	0
46	3	0
47	1	0
47	7	0
47	1	0
47	7	0
47	6	0
47	2	0
47	6	0
47	3	0
48	1	0
48	7	0
48	6	0
48	2	0
48	6	0
48	5	0
49	1	0
49	7	0
49	1	0
49	7	0
49	6	0
49	2	0
49	6	0
49	3	0
50	1	0
50	6	0
50	7	0
50	6	0
50	2	0
50	6	0
50	5	0
51	1	0
51	7	0
51	6	0
51	2	1
51	2	0
51	6	0
51	3	0
52	1	0
52	7	0
52	5	0
52	6	0
52	3	0
53	1	0
53	6	0
53	1	0
53	7	0
53	3	0
53	3	0
54	1	0
54	7	0
54	6	0
54	1	0
54	7	0
54	6	0
54	2	0
54	6	0
54	3	0
55	1	0
55	7	0
55	6	0
55	2	0
55	6	0
55	3	0
56	1	0
56	7	0
56	6	0
56	2	0
56	6	0
56	3	0
57	1	0
57	6	0
57	1	0
57	7	0
57	6	0
57	2	0
57	6	0
57	2	0
58	1	0
58	7	0
58	6	0
58	2	0
58	6	0
58	5	0
59	1	0
59	7	0
59	6	0
59	2	0
59	6	0
59	3	0
60	1	0
60	7	0
60	6	0
60	2	0
60	6	0
60	3	0
61	1	0
61	7	0
61	3	0
61	6	0
61	3	0
62	1	0
62	7	0
62	6	0
62	2	0
62	6	0
62	3	0
63	1	0
63	7	0
63	6	0
63	4	1
63	6	0
63	2	0
63	6	0
63	3	0
64	1	0
64	6	0
64	1	0
64	7	0
64	6	0
64	2	0
64	6	0
64	3	0
65	1	0
65	7	0
65	2	0
65	6	0
65	4	0
66	1	0
66	6	0
66	1	0
66	7	0
66	5	1
66	6	0
66	2	0
66	6	0
66	3	0
67	1	0
67	6	0
67	1	0
67	7	0
67	5	0
67	6	0
67	3	0
68	1	0
68	7	0
68	6	0
68	2	0
68	6	0
68	3	0
69	1	0
69	7	0
69	6	0
69	5	0
69	6	0
69	3	0
70	1	0
70	7	0
70	6	0
70	2	0
70	6	0
70	3	0
71	1	0
71	7	0
71	6	0
71	2	0
71	6	0
71	3	1
71	6	0
71	3	0
72	1	0
72	7	0
72	6	0
72	2	0
72	6	0
72	3	1
72	3	0
73	1	0
73	7	0
73	2	0
73	6	0
73	3	1
73	3	1
73	6	0
73	2	0
74	1	0
74	7	0
74	6	0
74	2	0
74	6	0
74	3	0
75	1	0
75	7	0
75	1	0
75	7	0
75	2	0
75	6	0
75	3	0
76	1	0
76	7	0
76	6	0
76	5	0
76	3	0
77	1	0
77	7	0
77	6	0
77	2	0
77	6	0
77	4	0
78	1	0
78	7	0
78	5	0
78	3	0
79	1	0
79	7	0
79	6	0
79	2	0
79	6	0
79	3	0
80	1	0
80	7	0
80	6	0
80	2	0
80	6	0
80	3	0
81	1	0
81	7	0
81	2	0
81	6	0
81	3	0
82	1	0
82	6	0
82	1	0
82	7	0
82	3	0
82	6	0
82	3	0
83	1	0
83	7	0
83	6	0
83	4	0
83	6	0
83	2	0
84	1	0
84	7	0
84	4	0
84	4	1
84	4	0
85	1	0
85	7	0
85	6	0
85	2	0
85	6	0
85	3	0
86	1	0
86	7	0
86	6	0
86	2	0
86	6	0
86	3	1
86	6	0
86	5	1
86	6	0
86	2	0
87	1	0
87	7	0
87	6	0
87	2	0
87	6	0
87	2	0
88	1	0
88	7	0
88	6	0
88	2	0
88	6	0
88	4	0
89	1	0
89	7	0
89	5	0
89	3	0
90	1	0
90	7	0
90	6	0
90	2	0
90	6	0
90	3	0
91	1	0
91	7	0
91	1	0
91	7	0
91	6	0
91	2	0
91	6	0
91	2	0
92	1	0
92	6	0
92	1	0
92	7	0
92	2	0
92	6	0
92	3	0
93	1	0
93	7	0
93	1	0
93	7	0
93	6	0
93	2	0
93	6	0
93	3	0
94	1	0
94	7	0
94	6	0
94	2	0
94	6	0
94	3	0
95	1	0
95	7	0
95	6	0
95	2	0
95	6	0
95	3	0
96	1	0
96	7	0
96	6	0
96	5	1
96	5	0
96	6	0
96	3	0
97	1	0
97	7	0
97	6	0
97	4	1
97	6	0
97	2	0
97	6	0
97	3	0
98	1	0
98	7	0
98	6	0
98	2	0
98	6	0
98	3	0
99	1	0
99	7	0
99	6	0
99	2	0
99	6	0
99	3	1
99	3	0
100	1	0
100	7	0
100	1	0
100	7	0
100	2	0
100	3	1
100	6	0
100	3	0
101	1	0
101	7	0
101	1	0
101	7	0
101	6	0
101	2	0
101	6	0
101	3	0
102	1	0
102	7	0
102	6	0
102	2	0
102	6	0
102	3	0
103	1	0
103	7	0
103	1	0
103	7	0
103	2	0
103	6	0
103	5	0
104	1	0
104	7	0
104	6	0
104	2	0
104	6	0
104	3	0
105	1	0
105	6	0
105	7	0
105	6	0
105	2	0
105	6	0
105	3	0
106	1	0
106	7	0
106	6	0
106	2	0
106	6	0
106	3	0
107	1	0
107	7	0
107	6	0
107	4	0
107	6	0
107	3	0
108	1	0
108	7	0
108	6	0
108	5	0
108	3	0
109	1	0
109	7	0
109	1	0
109	7	0
109	6	0
109	2	0
109	6	0
109	5	0
110	1	0
110	7	0
110	6	0
110	2	0
110	6	0
110	3	0
111	1	0
111	7	0
111	6	0
111	2	0
111	6	0
111	3	0
112	1	0
112	7	0
112	6	0
112	2	1
112	2	0
112	6	0
112	3	1
113	1	0
113	7	0
113	1	0
113	7	0
113	6	0
113	2	0
113	6	0
113	3	0
114	1	0
114	7	0
114	6	0
114	1	0
114	7	0
114	2	1
114	6	0
114	2	0
114	6	0
114	3	0
115	1	0
115	7	0
115	2	0
115	4	0
116	1	0
116	7	0
116	1	0
116	7	0
116	6	0
116	2	0
116	6	0
116	5	0
117	1	0
117	7	0
117	6	0
117	2	0
117	6	0
117	3	0
118	1	0
118	7	0
118	1	0
118	7	0
118	6	0
118	2	0
118	6	0
118	3	0
119	1	0
119	7	0
119	6	0
119	2	0
119	6	0
119	3	0
120	1	0
120	7	0
120	6	0
120	2	0
120	6	0
120	3	1
120	3	0
121	1	0
121	7	0
121	6	0
121	2	0
121	6	0
121	3	0
122	1	0
122	7	0
122	5	0
122	3	0
123	1	0
123	7	0
123	6	0
123	2	0
123	6	0
123	3	1
123	6	0
123	4	1
123	6	0
123	3	0
124	1	0
124	7	0
124	6	0
124	2	0
124	6	0
124	3	0
125	1	0
125	7	0
125	6	0
125	2	0
125	6	0
125	3	0
126	1	0
126	7	0
126	6	0
126	2	0
126	6	0
126	3	0
127	1	0
127	7	0
127	2	1
127	6	0
127	4	0
127	6	0
127	4	0
128	1	0
128	7	0
128	6	0
128	2	0
128	4	1
128	6	0
128	4	0
129	1	0
129	7	0
129	6	0
129	2	0
129	6	0
129	3	0
130	1	0
130	7	0
130	2	0
130	6	0
130	3	0
131	1	0
131	7	0
131	1	0
131	7	0
131	6	0
131	5	0
131	6	0
131	3	0
132	1	0
132	7	0
132	6	0
132	5	1
132	6	0
132	5	1
132	5	0
132	3	0
133	1	0
133	7	0
133	6	0
133	2	0
133	6	0
133	3	0
134	1	0
134	7	0
134	6	0
134	2	0
134	6	0
134	3	0
135	1	0
135	7	0
135	5	0
135	6	0
135	3	0
