# Supplementary material for: Analysis of the Structure of Surgical Activity for a Suturing and Knot-Tying Task
Source: PLoS One. 2016 Mar 7;11(3):e0149174. doi: 10.1371/journal.pone.0149174 (PMC4780814; doi:10.1371/journal.pone.0149174)
Supplement: S3 Text — Table with data on skill; columns indicate trial number; experience-based skill class (novice = 0; expert = 1); and total global rating score. (TXT) [file pone.0149174.s004.txt]

1	0	20
2	1	27
3	0	12
4	0	18
5	0	6
6	1	25
7	1	25
8	0	11
9	0	20
10	1	27
11	0	9
12	0	30
13	0	10
14	0	25
15	0	20
16	1	17
17	0	24
18	0	22
19	0	21
20	0	11
21	0	21
22	0	20
23	0	15
24	0	6
25	0	25
26	0	21
27	0	19
28	1	25
29	0	12
30	0	20
31	1	25
32	1	25
33	1	30
34	0	30
35	0	9
36	0	24
37	0	16
38	0	20
39	1	23
40	0	18
41	0	19
42	1	27
43	0	24
44	0	19
45	0	12
46	0	25
47	0	21
48	0	11
49	0	13
50	0	26
51	0	13
52	0	27
53	0	16
54	0	11
55	0	19
56	0	15
57	0	8
58	0	12
59	0	19
60	1	30
61	1	25
62	0	19
63	0	25
64	0	18
65	0	19
66	0	12
67	1	17
68	1	25
69	0	27
70	0	15
71	0	10
72	0	10
73	0	23
74	0	10
75	0	12
76	0	23
77	0	24
78	0	30
79	0	23
80	0	21
81	1	28
82	1	25
83	0	23
84	0	24
85	0	26
86	0	9
87	0	19
88	0	19
89	0	22
90	0	11
91	0	11
92	1	17
93	0	13
94	1	23
95	0	9
96	0	23
97	0	15
98	0	10
99	0	12
100	0	13
101	0	11
102	1	30
103	0	16
104	0	11
105	0	26
106	1	23
107	0	13
108	0	22
109	1	25
110	0	13
111	0	19
112	0	19
113	0	8
114	0	8
115	0	11
116	0	16
117	0	10
118	0	16
119	0	9
120	0	15
121	0	12
122	0	23
123	1	28
124	1	28
125	0	25
126	0	9
127	0	6
128	0	24
129	0	25
130	0	19
131	0	16
132	0	21
133	0	12
134	0	15
135	0	27
